# Supplementary material for: Japanese encephalitis virus degrades TRAF3 to suppress type I interferon and promote viral replication through NS5 and host TUFM proteins
Source: Vet Res. 2026 Apr 4;57:66. doi: 10.1186/s13567-026-01740-y (PMC13154698; doi:10.1186/s13567-026-01740-y)
Supplement: Supplementary file 1 — Additional file 1. iTRAQ proteomics data of pCMV-HA-NS5 overexpression. Quantitative proteomic analysis of cells expressing pCMV-HA-NS5 versus pCMV-HA control. [file 13567_2026_1740_MOESM1_ESM.xlsx]

## Sheet: HA-NS5
Protein names	Gene Names	Peptides PCDNA3.1-HA-N-5	Unique peptides PCDNA3.1-HA-N-5	Mol. weight [kDa]	Sequence length	Score	Sequence coverage PCDNA3.1-HA-N-5 [%]	LFQ intensity PCDNA3.1-HA-N-5
Poly [ADP-ribose] polymerase (EC 2.4.2.30)	PARP1	1	1	108.19	971	16.978	1	0
40S ribosomal protein S3a (Ribosomal protein S3A, isoform CRA_e)	RPS3A hCG_2026261	1	1	16.536	145	19.193	6.2	40973000
Tubulin beta 2C		1	1	9.6591	88	35.446	10.2	0
Translin-associated factor X, isoform CRA_c	TSNAX hCG_14691	1	1	33.112	290	5.8808	3.4	1880000
Putative ubiquitin ligase component	ARKL2	1	1	39.525	346	5.8794	3.5	0
Bucentaur	CFDP1	1	1	24.376	220	5.8794	5.5	0
Serine/arginine repetitive matrix 1 isoform 1 (Serine/arginine repetitive matrix 1, isoform CRA_a)	SRRM1 hCG_96287	1	1	102.33	904	6.0864	1.2	5291400
cDNA FLJ60696, highly similar to Elongation factor 2		1	1	42.934	387	182.36	2.1	70803000
IG c957_light_IGLV1-40_IGLJ3		1	1	11.65	112	6.1168	26.8	1641200
p62 (SQSTM1 or Sequestosome 1 )	p62	1	1	36.573	277	29.665	9.7	19454367
FOXN4 protein	FOXN4	1	1	55.277	517	5.9696	2.1	200760000
Serine/arginine-rich splicing factor 1 (Splicing factor, arginine/serine-rich 1)		1	1	25.624	233	323.31	5.2	5814700
Cytochrome c oxidase subunit 2	COX2	1	1	25.539	227	5.8803	4.4	54893000
Keratin, type II cytoskeletal 1 (Cytokeratin-1) (Keratin-1) (Type-II keratin Kb1)	KRT1	1	1	66.11	644	14.537	2.2	19294000
N-alpha-acetyltransferase 60 (EC 2.3.1.259) (EC 2.3.1.48) (Histone acetyltransferase type B protein 4) (N-acetyltransferase 15) (N-alpha-acetyltransferase F)	NAA60	1	1	13.446	120	5.8794	10	0
Alternative protein CUL7	CUL7	1	1	10.882	98	5.8794	12.2	0
60S ribosomal protein L37 (G1.16) (Large ribosomal subunit protein eL37)	RPL37	1	1	11.078	97	61.058	10.3	25345000
Alpha-1,6-mannosylglycoprotein 6-beta-N-acetylglucosaminyltransferase B (EC 2.4.1.-) (EC 2.4.1.155) (Alpha-mannoside beta-1,6-N-acetylglucosaminyltransferase B) (GlcNAc-T Vb) (GNT-Vb) (hGnTVb) (Mannoside acetylglucosaminyltransferase 5B) (N-acetylglucosaminyl-transferase Vb) (N-acetylglucosaminyltransferase IX) (GNT-IX)	MGAT5B KIAA2008	1	1	89.534	792	6.1168	3.8	1829700
Helicase C-terminal domain-containing protein		1	1	28.333	246	5.8794	6.1	1066400
Probable inactive tRNA-specific adenosine deaminase-like protein 3 (tRNA-specific adenosine-34 deaminase subunit ADAT3)	ADAT3 TAD3	1	1	38.07	351	9.074	3.1	12846000
Uncharacterized protein		1	1	10.092	94	6.0025	11.7	62112000
Tu translation elongation factor	TUFM	1	1	19.477	753	9.422	14	47542727
60S ribosomal protein L28	RPL28	1	1	9.657	89	6.7906	12.4	9167500
Zinc finger protein 649	ZNF649	1	1	54.37	477	6.555	4.4	1324400
Cytochrome P450 1A2 (EC 1.14.14.1) (CYPIA2) (Cholesterol 25-hydroxylase) (Cytochrome P(3)450) (Cytochrome P450 4) (Cytochrome P450-P3) (Hydroperoxy icosatetraenoate dehydratase) (EC 4.2.1.152)	CYP1A2	1	1	58.407	516	5.8967	2.3	6556500
RNA helicase (EC 3.6.4.13)	DDX56	1	1	11.132	103	6.4912	9.7	0
60S ribosomal protein L30	RPL30	1	1	5.5553	51	6.4926	17.6	16407000
